# Supplementary material for: Boiling histotripsy lesion characterization on a clinical magnetic resonance imaging-guided high intensity focused ultrasound system
Source: PLoS One. 2017 Mar 16;12(3):e0173867. doi: 10.1371/journal.pone.0173867 (PMC5354405; doi:10.1371/journal.pone.0173867)
Supplement: S1 Data — Each worksheet in this data file shows the values obtained for 3D segmented lesion volume, 240CEM43 and temperature FWHM for each sonication parameter varied in this work. (XLSX) [file pone.0173867.s001.xlsx]

## Sheet: Lesion Volume
	Acoustic Power (W)
			500	550	600	650
	Lesion Volume (mm3)	Repetition 1	1338.28	1213.35	1482	1336.32
		Repetition 2	1025.09	1148.2	1222.93	1334.69
		Repetition 3	1171.14	887.637	1276.78	1655.54
	Number of Cycles/Pulse
			10000	12000	14000	16000	18000	20000
	Lesion Volume (mm3)	Repetition 1	1200.58	1624.98	1466.41	1560.46	1850.51	1930.5
		Repetition 2	1103.79	1480.07	1295.83	1411.32	1495.3	1654
		Repetition 3	934.96	1249.81	1621.13	1467.65	1583.19	1762.3
	Total Sonication Time (s)
			137	274	410	547	684	820
	Lesion Volume (mm3)	Repetition 1	1172.53	1385.44	1392.02	1389.26	1512.16	1649.27
		Repetition 2	924.89	1119.72	1484.4	1164.27	1090.2	1231.71
		Repetition 3	948.05	1059.88	1455.52	1635.9	1541.51	1583.01
	Pulse Repetition Frequency (Hz)
			0.5	1	2	3	4	5
	Lesion Volume (mm3)	Repetition 1	992.72	1108.78	1278.46	1433.49	1438.4	1721.86
		Repetition 2	1033.57	985.19	1272.08	1358.07	1583.11	1616.8
		Repetition 3	1171.14	1121.13	1229.84	1500.81	1632.72	1738.81

## Sheet: Thermal Dose
	Acoustic Power (W)
			500	550	600	650
	240 CEM43	Repetition 1	4	12	48	28
		Repetition 2	8	8	32	48
		Repetition 3	12	32	16	48
	Number of Cycles/Pulse
			10000	12000	14000	16000	18000	20000
	240 CEM43	Repetition 1	8	8	24	92	24	24
		Repetition 2	12	116	152	60	140	28
		Repetition 3	44	28	40	64	68	84
	Total Sonication Time (s)
			137	274	410	547	684	820
	240 CEM43	Repetition 1	0	12	12	16	32	28
		Repetition 2	2	8	20	16	24	32
		Repetition 3	0	16	16	12	24	32
	Pulse Repetition Frequency (Hz)
			0.5	1	2	3	4	5
	240 CEM43	Repetition 1	0	4	44	52	52	52
		Repetition 2	8	28	48	64	64	64
		Repetition 3	4	16	36	36	48	56

## Sheet: Temperature FWHM
	Acoustic Power (W)
			500	550	600	650
	FWHM	Repetition 1	4.26	5.1	8.15	13.07
		Repetition 2	4.05	4.06	6.84	11.86
		Repetition 3	5.41	6.36	9.15	10.89
	Number of Cycles/Pulse
			10000	12000	14000	16000	18000	20000
	FWHM	Repetition 1	6.408	7.71	7.22	11.07	7.24	11.85
		Repetition 2	6.31	10.87	11.03	9.38	12.9	11.46
		Repetition 3	6.47	9.17	6.59	9.82	11.11	11.62
	Total Sonication Time (s)
			137	274	410	547	684	820
	FWHM	Repetition 1	6.14	5.71	7.01	5.34	4.51	5.35
		Repetition 2	3.84	4.74	5.46	5.06	4.65	5.78
		Repetition 3	7.61	6.18	7.89	3.74	5.14	6.64
	Pulse Repetition Frequency (Hz)
			0.5	1	2	3	4	5
	FWHM	Repetition 1	6.22	5.29	7.68	8.18	8.44	6.97
		Repetition 2	4.13	4.5	6.23	8.56	8.16	7.2
		Repetition 3	4.12	4.65	8.34	9.62	7.84	7.53
